# Supplementary material for: A Prognostic Pyroptosis-Related lncRNAs Risk Model Correlates With the Immune Microenvironment in Colon Adenocarcinoma
Source: Front Cell Dev Biol. 2021 Dec 13;9:811734. doi: 10.3389/fcell.2021.811734 (PMC8710686; doi:10.3389/fcell.2021.811734)
Supplement: Supplementary file 1 [file DataSheet1.CSV]

	p.value	Low95CI	Up95CI	HR	HR95CI
AC022098.1	0.0014	8.30E-05	0.11	0.003	0.003 (8.3e-05-0.11)
CCDC18.AS1	0.0016	2.7	69	14	14 (2.7-69)
AC245452.1	0.0018	1.00E-18	7.90E-05	9.10E-12	9.1e-12 (1e-18-7.9e-05)
POC1B.AS1	0.0025	4.4	1000	67	67 (4.4-1000)
ZNF667.AS1	0.0025	5.2	2300	110	110 (5.2-2300)
LINC00641	0.0045	0.0052	0.38	0.045	0.045 (0.0052-0.38)
AF117829.1	0.0047	3	450	37	37 (3-450)
FLNB.AS1	0.0051	2.4	130	18	18 (2.4-130)
FGD5.AS1	0.0069	0.024	0.55	0.12	0.12 (0.024-0.55)
OIP5.AS1	0.0072	1.8	49	9.5	9.5 (1.8-49)
AL157392.3	0.0095	4	22000	300	300 (4-22000)
HCG18	0.014	0.011	0.6	0.08	0.08 (0.011-0.6)
AL118506.1	0.014	1.5	36	7.4	7.4 (1.5-36)
AL021707.2	0.015	0.00015	0.39	0.0075	0.0075 (0.00015-0.39)
AC078883.1	0.024	1.3	34	6.6	6.6 (1.3-34)
EBLN3P	0.03	0.05	0.86	0.21	0.21 (0.05-0.86)
SNHG11	0.034	0.056	0.89	0.22	0.22 (0.056-0.89)
THUMPD3.AS1	0.038	1.1	53	7.7	7.7 (1.1-53)
UCKL1.AS1	0.041	1.1	88	9.8	9.8 (1.1-88)
AL022322.1	0.042	0.093	0.95	0.3	0.3 (0.093-0.95)
DLEU1	0.043	0.0043	0.92	0.063	0.063 (0.0043-0.92)
UGDH.AS1	0.048	0.0066	0.98	0.08	0.08 (0.0066-0.98)
TRAF3IP2.AS1	0.069	0.75	2200	41	41 (0.75-2200)
NUTM2A.AS1	0.071	0.89	15	3.7	3.7 (0.89-15)
AC097376.3	0.076	0.74	410	18	18 (0.74-410)
GMDS.DT	0.081	0.65	1500	32	32 (0.65-1500)
AC048341.1	0.087	0.00012	1.8	0.015	0.015 (0.00012-1.8)
AL122035.2	0.088	0.69	200	12	12 (0.69-200)
LINC00630	0.09	0.67	260	13	13 (0.67-260)
AL049840.2	0.1	0.035	1.3	0.22	0.22 (0.035-1.3)
AC012360.3	0.11	0.68	40	5.2	5.2 (0.68-40)
Z83843.1	0.11	0.057	1.4	0.28	0.28 (0.057-1.4)
NFYC.AS1	0.12	0.015	1.6	0.16	0.16 (0.015-1.6)
AL080317.2	0.12	0.0036	1.9	0.083	0.083 (0.0036-1.9)
NEAT1	0.12	0.23	1.2	0.52	0.52 (0.23-1.2)
AC078846.1	0.13	0.0013	2.4	0.056	0.056 (0.0013-2.4)
MCM3AP.AS1	0.15	0.43	260	10	10 (0.43-260)
PSMA3.AS1	0.16	0.59	24	3.8	3.8 (0.59-24)
AC009065.3	0.17	0.76	4.6	1.9	1.9 (0.76-4.6)
SDCBP2.AS1	0.17	0.021	2	0.2	0.2 (0.021-2)
ERVK13.1	0.18	0.013	2.2	0.17	0.17 (0.013-2.2)
NORAD	0.19	0.097	1.6	0.39	0.39 (0.097-1.6)
LINC02614	0.21	0.011	2.7	0.17	0.17 (0.011-2.7)
AC092747.4	0.21	0.16	1.5	0.49	0.49 (0.16-1.5)
AC132872.1	0.21	0.66	6.7	2.1	2.1 (0.66-6.7)
FOXD2.AS1	0.22	0.31	1.3	0.63	0.63 (0.31-1.3)
AL031714.1	0.22	0.031	2.2	0.26	0.26 (0.031-2.2)
AC005261.2	0.24	0.54	12	2.5	2.5 (0.54-12)
PPP3CB.AS1	0.25	0.48	17	2.8	2.8 (0.48-17)
MIR3936HG	0.26	0.049	2.3	0.33	0.33 (0.049-2.3)
WARS2.AS1	0.27	0.47	15	2.6	2.6 (0.47-15)
AL592148.3	0.27	0.012	3.4	0.2	0.2 (0.012-3.4)
IQCH.AS1	0.28	0.05	2.4	0.35	0.35 (0.05-2.4)
AL137003.1	0.29	0.11	2	0.45	0.45 (0.11-2)
STAG3L5P.PVRIG2P.PILRB	0.3	0.37	24	3	3 (0.37-24)
SNHG17	0.3	0.71	3	1.5	1.5 (0.71-3)
AC093297.2	0.31	0.51	8	2	2 (0.51-8)
ZKSCAN2.DT	0.31	0.4	18	2.7	2.7 (0.4-18)
AC015813.1	0.31	0.18	1.7	0.55	0.55 (0.18-1.7)
MIR155HG	0.32	0.54	6.5	1.9	1.9 (0.54-6.5)
LINC01578	0.34	0.15	1.9	0.54	0.54 (0.15-1.9)
NDUFV2.AS1	0.35	0.35	18	2.5	2.5 (0.35-18)
TMEM147.AS1	0.36	0.49	7.5	1.9	1.9 (0.49-7.5)
LENG8.AS1	0.38	0.47	7.2	1.8	1.8 (0.47-7.2)
RNF139.AS1	0.39	0.0054	7.6	0.2	0.2 (0.0054-7.6)
AC125257.1	0.39	0.068	2.8	0.44	0.44 (0.068-2.8)
MIR17HG	0.4	0.12	2.3	0.53	0.53 (0.12-2.3)
AC005288.1	0.4	0.57	4.1	1.5	1.5 (0.57-4.1)
STX18.AS1	0.41	0.13	140	4.3	4.3 (0.13-140)
AC009404.1	0.42	0.26	25	2.6	2.6 (0.26-25)
SH3BP5.AS1	0.42	0.25	28	2.7	2.7 (0.25-28)
MEG3	0.42	0.11	2.5	0.53	0.53 (0.11-2.5)
TTC28.AS1	0.42	0.26	27	2.6	2.6 (0.26-27)
AC021078.1	0.43	0.029	4.6	0.36	0.36 (0.029-4.6)
AL117382.2	0.43	0.38	1.5	0.76	0.76 (0.38-1.5)
PRKCZ.AS1	0.44	0.35	11	2	2 (0.35-11)
NR2F1.AS1	0.45	0.22	30	2.6	2.6 (0.22-30)
THAP9.AS1	0.48	0.25	1.9	0.69	0.69 (0.25-1.9)
LINC00265	0.48	0.17	2.3	0.63	0.63 (0.17-2.3)
TUG1	0.48	0.34	9.9	1.8	1.8 (0.34-9.9)
ARMCX5.GPRASP2	0.49	0.07	3.6	0.5	0.5 (0.07-3.6)
MIR100HG	0.5	0.064	3.8	0.49	0.49 (0.064-3.8)
KIF9.AS1	0.52	0.0028	20	0.24	0.24 (0.0028-20)
AC016831.1	0.52	0.083	3.5	0.54	0.54 (0.083-3.5)
KCNQ1OT1	0.52	0.016	3900	7.8	7.8 (0.016-3900)
AL121832.3	0.52	0.093	3.3	0.55	0.55 (0.093-3.3)
AC012467.2	0.54	0.11	3.2	0.59	0.59 (0.11-3.2)
MIAT	0.54	0.35	7.1	1.6	1.6 (0.35-7.1)
MIR29B2CHG	0.55	0.13	46	2.4	2.4 (0.13-46)
AC073957.3	0.55	0.13	3	0.63	0.63 (0.13-3)
AC067750.1	0.55	0.084	100	3	3 (0.084-100)
AC074117.1	0.56	0.25	13	1.8	1.8 (0.25-13)
AL022311.1	0.57	7.40E-06	650	0.069	0.069 (7.4e-06-650)
AL359076.1	0.6	0.52	3.1	1.3	1.3 (0.52-3.1)
SGMS1.AS1	0.61	0.0023	35	0.28	0.28 (0.0023-35)
AC018809.2	0.63	0.13	31	2	2 (0.13-31)
GARS.DT	0.65	0.12	29	1.9	1.9 (0.12-29)
C1RL.AS1	0.66	0.14	3.5	0.7	0.7 (0.14-3.5)
AL121839.2	0.69	0.22	9.7	1.5	1.5 (0.22-9.7)
TMEM161B.AS1	0.71	0.27	7	1.4	1.4 (0.27-7)
HOXA.AS2	0.71	0.32	5.3	1.3	1.3 (0.32-5.3)
AP003486.1	0.71	0.16	3.5	0.75	0.75 (0.16-3.5)
PCED1B.AS1	0.71	0.18	3.2	0.76	0.76 (0.18-3.2)
FTX	0.72	0.029	12	0.58	0.58 (0.029-12)
NUTM2B.AS1	0.75	0.1	5.2	0.73	0.73 (0.1-5.2)
N4BP2L2.IT2	0.77	0.072	6.9	0.71	0.71 (0.072-6.9)
LINC02604	0.78	0.38	3.7	1.2	1.2 (0.38-3.7)
SMIM25	0.8	0.35	2.2	0.89	0.89 (0.35-2.2)
AC003681.1	0.82	6.80E-05	180000	3.5	3.5 (6.8e-05-180000)
AL354836.1	0.83	0.36	3.5	1.1	1.1 (0.36-3.5)
AC004148.1	0.84	0.27	5	1.2	1.2 (0.27-5)
PAXIP1.AS2	0.86	0.17	8.7	1.2	1.2 (0.17-8.7)
AC007406.5	0.88	0.24	5.3	1.1	1.1 (0.24-5.3)
AC005034.4	0.89	0.3	4	1.1	1.1 (0.3-4)
RAD51.AS1	0.93	0.16	5.4	0.93	0.93 (0.16-5.4)
AL157838.1	0.93	0.12	10	1.1	1.1 (0.12-10)
AC016727.1	1	0.093	11	1	1 (0.093-11)
AC107027.3	1	0.12	8.3	1	1 (0.12-8.3)
